# Supplementary material for: Current Progress of CAR-NK Therapy in Cancer Treatment
Source: Cancers (Basel). 2022 Sep 2;14(17):4318. doi: 10.3390/cancers14174318 (PMC9454439; doi:10.3390/cancers14174318)
Supplement: Supplementary file 1 [file cancers-14-04318-s001.zip]

Archive with 1 entries (1 files):
- cancers-1840250-supplementary.xlsx
