# Supplementary material for: Current Progress of CAR-NK Therapy in Cancer Treatment
Source: Cancers (Basel). 2022 Sep 2;14(17):4318. doi: 10.3390/cancers14174318 (PMC9454439; doi:10.3390/cancers14174318)
Supplement: Supplementary file 1 [file cancers-14-04318-s001.zip › cancers-1840250-supplementary.xlsx]

## Sheet: Supplemental Table S1
	ES maintain				ES-CD34+CD45+ cell			CD34+CD45+ cell to NK cell		NK cell expansion		Phenotypic analysis and antibodies	In vitro cytotoxicity analysis	In vivo cytotoxicity analysis
	Cell line	Digest enzyme	Feeder/feeder-free	medium	cell population et al	Feeder/feeder-free	medium	Feeder/feeder-free	NK cell differentiation medium	aAPC	NK cell expansion medium
Li et al. [78]	IPSCs derived from umbilical cord blood CD34+ cells	collagenase type IV	MEF	KODMEM, L-glutamine, NEAA, β-mercaptoethanol, FBS +bFGF or KOSR	3,000 TrypLE-adapted iPSCs were seeded in 96-well round-bottom plates	96-well round-bottom plates	STEMdiff™ APEL™2 Medium,SCF.BMP4,VEGF	NA	IL-3 (first week only), IL-15, IL-7, SCF, flt3 ligand	aAPCs express mbIL-21	aAPC with 50 units/mL of hIL-2	CD34, CD45, CD43, CD56, CD117, CD3, CD94, NKG2D, NKp46, NKp44, TRAIL, FAS ligand, CD16, NKG2A	target cells: K562 cells	Mesohigh A1847 ovarian cancer cells were incorporated into NOD-scid IL2rγ null (NSG, n=5/group) mice.
Woll et al. [103]	H9	Collagenase Type IV	M210-B4	Same with Hermanson et al.		murine bone marrow stromal cell line M210-B4	RPMI1640,FBS, L-glutamine, NEAA, P/S, β-mercaptoethanol	murine fetal liver–derived stromal cell line AFT024	Same with Hermanson et al	NA	NA	CD45, CD56, CD158b, KIR2DL2/2DL3, CD158e1, KIR3DL1, CD16, CD94, CD161, NKp44, CD117, CXCR3, LFA-1, CD62L, CCR7, CD16, CD158a/h, CD158i, NKp46, CXCR4, NKG2D	target cells: K562, MCF7, U87, PC3, and NTERA2 (ATCC)cells	In vivo mouse model for human leukemia
KNORR et al. [105]	hESCs (H9 and H1) and iPSCs (UCBiPS7, NHDFiPS, BJ1-iPS)	TrypLE Select	MEFs: M210-B4	RPMI 1640, FBS, L-glutamine, NEAA, PS, β-mercaptoethanol	3,000 cells per well(96 well)	MEF	BPEL medium containing SCF, VEGF, and BMP4	EL08-1D2	BPEL medium with 1 ml of NK cell initiating cytokines (interleukin IL-3, IL7, IL-15, SCF, and FLT3L.	K562 cells expressing membrane-bound IL-21 (Clone 9. mbIL-21)	RPMI 1640, FBS, P/S, IL-2	CD34, CD45, CD31, CD31, CD-73, CD43, NKp46, NKp44, CD56, NKG2D, TRAIL, FASligand, CD16, CD117, CD158a/h, CD158, CD158i, CD158e1/e2, CD159a, CD107a INF-γ	target cells: K562 cells	NA
Hermanson et al. [108]	H1 and H9 line	TrypLE	MEF	DMEM/ F12 supplemented with KnockOut SR serum replacer, L-glutamine, β-mercaptoethanol, NEAA and bFGF	TrypLE Select, 96-well round bottom plates, DPBS	MEF	BPEL medium containing SCF, VEGF, and BMP4.	EL08-1D2	DMEM-high glucose,HAMS/F12, heat-inactivated human AB serum, L-glutamine, β-mercaptoethanol, sodium selenite, ethanolamine, ascorbic acid, P/S, IL-3, SCF, IL-7, IL-15, and Flt3L.	K562 cells expressing membrane-bound IL-21 (Clone 9. mbIL-21)	RPMI-1640, FBS, L-glutamine, P/S, and IL-2	NA	NA	NA
Zhu et al. [111]	H9, UiPSC, PBiPSC, FiPSC	TrypLE Select	Matrigel -coated plates	mTeSR™1	8000 cells/well in the 96-well plates	Matrigel-coated 6-well plate	STEMdiff™ APEL™2 Medium, SCF, BMP4, VEGF, ROCKi	coated with 2% gelatin or without coating	Same with Hermanson et al	Clone 9. mbIL-21	Same with Hermanson et al	NKp46, NKp44, CD56, NKG2D, TRAIL, FASligand, CD16, CD158a/h, CD158j, CD158i, CD158e1/e2, CD159a	target cells: K562 cells	NA
Lupo et al. [106]	iPSC lines KOLF2 and hiPSC01	ethylenediaminetetraacetic acid	Matrigel	mTesR 1 feeder-free maintenance medium	3000 cells/well ,supplemented with ROCKi for the first 3 days.	ultra-low attachment, round-bottom 96-well plate	Same with Zhu et al.	NA	STEMdiff APEL 2 with SCF, IL-7, IL-15 and Flt3L. IL-3 for the first week only.	Not required	1. CTS OpTmizer T-cell expansion medium supplemented with hAB serum, P/S, L-glutamine, rhIL-15, rhIL-2 and rhIL-21 2.NK MACS medium, hABserum, P/S and rhIL-2.	CD56, CD3, CD16, NKp44, NKp46, NKG2D , NKG2A , DNAM, CD19, CD94, CD158b , CD158a/h, CD158e1, CD161 , CD34, CD43, CD45, HLA-ABC	target cells: A549, PC3, GBM10 and K562 cells	NA
Ng et al. [107]	hES 3, hES 2, hES 4	collagenase type IV	MEF	KODMEM, L-glutamine, NEAA, β-mercaptoethanol, FBS +bFGF or KOSR	by seeding the desired number (300-10 000) of hESCs	96-well, round-bottomed, low_x005f_x0002_attachment plates	SFM supplemented with SCF, BMP4, VEGF, hFlt3 ligand, IL-6, hIGF-IL	NA
Hermanson et al. [110]	iPSCs (UCBiPS7, derived from umbilical cord blood CD34+ cells)	TrypLE	MEF	DMEM/F12 supplemented with KOSR, L-glutamine, β-mercaptoethanol, NEAA, and bFGF	3,000 TrypLE adapted iPSCs were seeded in the middle 60 wells of 96-well round-bottom plates	96-well round-bottom plates	same with Hermanson et al	uncoated 24- well plates	Same with Hermanson et al	Clone 9. mbIL-21	RPMI-1640, FBS, P/S, and IL-2	CD56, CD16, NKp44, NKp46, NKG2D, NKG2A ,CD158a/h, CD158j, CD158i, CD158e1/e2, CD159a	target cells: K562, MA-148, and A1847 cells	NOD/SCID/γc −/− (NSG) mice
Zeng et al. [112]	PBC-derived iPSC, H1	NA			In stage one of this two-stage protocol, to induce hematopoietic differentiation, H1 cells were co-cultured with overgrown OP9 cells for 12 days.On day 12 of co-culture, CD34+ cells were observed.In stage two,the differentiated cells were harvested and co-cultured with OP9-DLL1 cells.On day 40,NK were observed.0.1% gelatin	0.1% gelatin	alpha minimum essential medium (a-MEM) supplemented with 20% FBS	0.1% gelatin with OP9-DLL1 cells, the differentiated cells were harvested from the hPSC/OP9 co-cultures using 1 mg/mL Collagenase Type IV and TrypLE Express	a-MEM containing FBS, SCF, FLT3L together with IL-7, and/or IL-15.On day 40,NK were observed.	K562-mbIL15-41BBL cells	NA	CD3, CD94, CD16, NKP30, NKP44, NKP46, NKG2D, NKG2A, FasL, TRAIL, DNAM-1	target cells: K562, SK-OV-3 (ovary adenocarcinoma), SW480(colorectal adenocarcinoma), HCT-8 (ileocecal colorectal adenocarcinoma), MCF7 (breast adenocarcinoma), and SCC-25 (tongue squamous cell carcinoma)	NA
Wu et al. [120]	QCTS-hESC-2		vitronectin-coated plates	Essential 8TM basal medium (E8)	NA
Cichocki et al. [121]	Valamehr et al. [122]	collagenase IV	MatrigelTM-coated tissue culture plates	SMC4-supplemented medium	Culture of IPS refers to three references, and the process from IPS to CD34 did not take the form of EB, directly differentiated from IPS to CD34, said is not detailed			EL08-1D2	A 2:1 (vol:vol) mix of DMEM with 4.5 g/l glucose, L-glutamine, and sodium pyruvate/Ham’s F12 Medium. This medium mixture is then supplemented with 24 uM 2-mercaptoethanol, 50 uM ethanolamine, 20 mg/l ascorbic acid, 50 ug/l sodium selenite, 1%P/s and 20% heat-inactivated human AB serum. The following cytokines must also be added: IL-15, IL-3,IL-7,c-kit ligand, and Flt3 ligand.	cocultured with irradiated K562 cells transduced with membrane-bound IL-21 and 4-4-1BB ligand (4-1BBL) constructs	B0 media	KIR3DL1, KIR2DL1, KIR3DL2/3 , NKG2D , CD16, NKp44 , NKp46, NKp80, perforin, granzyme b, 2B4, LFA-1, CD69, CD62L , PD-1, LAG-3 , TIGIT , NKG2A , NKp30, NKG2C	target cells: A549 lung carcinoma cells, HepG2 hepato_x0002_cyte carcinoma cells, SKOV-3 ovarian adenocarcinoma cells, K562 myeloid leukemia cells, and SK-MEL2 melanoma cells.	6- to 8-week-old (NSG) mice purchased from the Jackson Laboratories were injected intraperito_x0002_neally with 2 × 104 luciferase-expressing OVCAR8 tumor cells.
	Valamehr et al. [123]	Accutase	Matrigel-coated	FMM:DMEM/F12, KOSR, Glutamine, NEAA, β-mercaptoethanol， bFGF, LIF, Thiazovivin, PD0325901, CHIR99021, ROCK, GSK3, and MEK pathway inhibitors
	Bai et al. [124]	1.Mechanical passaging (MP) was carried out under an inverted microscope in a hood using scalpels.2.EP, cells were pretreated with the ROCKi Y-27632 for 1 h and dis_x005f_x0002_sociated with TrypLE Select at 37℃ for 10 min.	human foreskin fibroblast feeders	KO-DMEM, KOSR, L-glutamine, NEAA, β-mercaptoethanol and bFGF
Matsubara et al. [125]	hESCs (cell line: KhES1) and human induced pluripotent stem cells (hiPSCs; cell lines: 409B7 and CB-A11)	NA	iMatrix 511	AK02N medium	Days 0-2(To induce primitive streak-like cells):Essential 8 containing 2 mM GSK-3 in_x005f_x0002_hibitor CHIR-99021,80 ng/mL BMP4,and 80 ng/mL VEGF; Days 2-4( To induce hemangioblast_x0002_like cells):Essential 6 containing 2 mM ALK5 inhibitor SB431542,50 ng/mL SCF ,and 80 ng/mL VEGF; Days 4-12(To induce hematopoietic progenitor cells (HPCs)):Stemline-II medium containing 50 ng/mL SCF, and 50 ng/…			feeder-free /no coated	DMEM containing 20% human AB-serum or Stem line II supplemented with 50 ng/mL SCF, 50 ng/mL Flt-3 Ligand, 50 ng/mL IL-7,and 50 ng/mL IL-15 until Day 48	NA		CD45, CD56, CD127, CD158, CD158b, CD158e1, CD161, CD309, CD314, CD335,CD336, CD34, CD94, CD159a, CD43	target cells: K562 cells	For this experiment,luciferase_x0002_expressing K562 cells were injected into the subcutaneous space of immune-deficient NOG (NOD/Shi-scid, IL-2Rgnull) mice with or without NK cells
